# Supplementary material for: Population genomics of the Anthropocene: urbanization is negatively associated with genome‐wide variation in white‐footed mouse populations
Source: Evol Appl. 2016 Feb 11;9(4):546–64. doi: 10.1111/eva.12357 (PMC4831458; doi:10.1111/eva.12357)
Supplement: Supplementary file 3 — Table S3. Matrix of pairwise FST (above diagonal) and great‐circle geographic distance (km; below diagonal) calculated between all pairs of 23 populations. [file EVA-9-546-s003.xlsx]

## Sheet: batch_2.fst_summary.tsv
	AP	CFP	CIE	CP	CPV	FM	FP	FT	HIP	HP	IP	JB	KP	LCC	MH	MR	MRG	NYBG	PB	RR	SW	VC	WW
AP		0.0712767	0.0453476	0.0636341	0.084727	0.0490254	0.045813	0.0577672	0.0739971	0.0579135	0.0521134	0.0673334	0.0441935	0.0716434	0.0851792	0.0503077	0.0870582	0.0771587	0.0825505	0.0523674	0.0467607	0.0601324	0.0698831
CFP	80.7153		0.0670646	0.0619162	0.0622105	0.105726	0.0968518	0.0920006	0.0398508	0.0451893	0.0816797	0.0986885	0.0928088	0.0473948	0.0554587	0.0871844	0.0648762	0.0464852	0.0581367	0.111308	0.0684683	0.0660158	0.0455722
CIE	115.429	36.2847		0.0656965	0.0893395	0.0727462	0.0698128	0.0860607	0.0679263	0.0547262	0.0635117	0.0973108	0.0618415	0.0663257	0.0836883	0.0571612	0.0956053	0.0738357	0.0780273	0.0782456	0.0514325	0.0667682	0.0803821
CP	18.8766	75.2323	111.333		0.0801997	0.0965844	0.0920107	0.0951656	0.062103	0.0534466	0.0800172	0.105172	0.0852638	0.0604905	0.0738338	0.0788189	0.0844623	0.0686781	0.0711726	0.102427	0.0675859	0.0702526	0.0722778
CPV	106.915	26.8355	9.98499	102.064		0.130495	0.122466	0.107688	0.0635555	0.0510522	0.0973287	0.11555	0.115978	0.0380665	0.0429267	0.109522	0.0516034	0.0707909	0.0461884	0.136555	0.090151	0.071014	0.0715681
FM	7.99772	83.1901	118.609	13.5968	109.771		0.0713793	0.0971858	0.1039	0.0857283	0.0803185	0.109664	0.0644937	0.101468	0.122395	0.072044	0.13914	0.112331	0.114909	0.0783271	0.0743178	0.0941114	0.11284
FP	10.3864	85.1992	120.741	13.7995	111.839	2.63172		0.100161	0.0956913	0.0778607	0.0775279	0.109693	0.063266	0.0907137	0.111099	0.0666214	0.130052	0.10643	0.101826	0.0754059	0.0706613	0.0884402	0.104867
FT	24.1136	101.109	136.793	27.0345	127.819	18.4898	16.1441		0.0892919	0.0721702	0.0933619	0.124215	0.0860479	0.0782753	0.0956709	0.0867922	0.116716	0.102004	0.0887877	0.108088	0.0860821	0.0891515	0.100822
HIP	99.0022	75.4012	99.3848	81.293	90.3612	94.8886	94.9074	103.971		0.0428365	0.0804384	0.0976865	0.0921804	0.0509511	0.0569664	0.0823572	0.0655707	0.0484369	0.060211	0.109668	0.0695429	0.0674712	0.0486086
HP	65.5795	27.9392	62.3414	54.7754	52.3846	65.6164	67.0588	81.7921	53.1605		0.0643605	0.0793761	0.0754281	0.0407486	0.0464749	0.0675185	0.0521493	0.0523601	0.0487272	0.0898229	0.0567843	0.0512168	0.0535978
IP	20.7904	66.6308	102.665	8.75969	93.449	18.6761	19.923	34.9058	78.3885	47.163		0.107391	0.0695789	0.0733875	0.0903136	0.0652555	0.103843	0.0901617	0.0840283	0.0855805	0.063848	0.0726607	0.0940118
JB	15.4994	94.1485	129.507	22.4414	120.708	10.9645	9.21045	8.71918	102.61	76.2654	29.1158		0.0974184	0.0835197	0.103634	0.100733	0.123744	0.111662	0.096686	0.118041	0.0968392	0.100741	0.105215
KP	5.79417	80.4339	115.719	13.5113	106.945	3.24778	5.85963	21.6359	94.4299	63.4998	17.0604	13.7931		0.0911149	0.109878	0.0616112	0.121862	0.0997742	0.103159	0.0695476	0.0632309	0.0832142	0.0995031
LCC	42.4287	39.0149	73.0123	41.3889	64.6388	46.1088	48.415	64.5574	82.8369	33.1066	32.7902	56.8364	43.0733		0.0333691	0.0858517	0.0365607	0.0525774	0.037035	0.105038	0.0666578	0.0527517	0.0536741
MH	119.57	52.0896	29.0699	120.044	35.3006	124.405	126.836	142.883	124.405	79.9718	111.333	134.758	121.247	78.8065		0.102381	0.0427729	0.064115	0.0409895	0.12804	0.0845102	0.0647913	0.0642124
MR	117.412	45.127	44.0256	106.568	38.604	117.662	119.088	133.597	63.6	52.0457	99.1746	128.289	115.526	80.0304	72.9551		0.116466	0.0928468	0.0954306	0.0767658	0.0600963	0.0772262	0.100586
MRG	49.7466	36.5441	67.3674	51.3894	59.8801	54.5121	56.9697	72.9747	90.8654	38.8506	43.0111	64.8447	51.3394	11.0029	69.9202	80.4752		0.074327	0.0465083	0.145423	0.0962961	0.0736786	0.0756079
NYBG	17.7055	66.5157	102.281	10.704	93.2417	17.1108	18.8327	34.5939	82.0834	48.6058	4.29102	27.9827	14.8971	31.0531	109.851	100.639	40.7949		0.0633827	0.119387	0.0753465	0.0739206	0.0541489
PB	15.6136	65.6265	100.864	15.7107	92.0953	17.783	20.0454	36.1894	86.6594	50.0494	10.2067	28.6438	14.857	28.3722	106.939	101.811	37.2436	5.9653		0.118187	0.0775473	0.0616226	0.0644677
RR	13.9237	87.0565	122.794	13.6503	113.782	6.08157	3.53874	14.062	93.8454	68.0305	20.9455	8.89383	9.19056	50.8628	129.486	119.971	59.7172	20.5426	22.5493		0.0788524	0.0986716	0.118754
SW	26.817	53.9934	88.6409	27.1638	80.0991	30.4109	32.7615	48.8872	85.2626	42.0803	19.2678	41.0989	27.3472	15.7399	94.1486	92.5576	24.5217	16.4657	12.7902	35.3378		0.0666789	0.0806731
VC	20.845	63.1579	98.9941	13.1282	89.9104	20.5734	22.2816	37.9701	79.7217	45.1787	4.81304	31.4414	18.3232	28.2638	106.972	97.2027	38.3197	3.4629	7.03554	23.909	14.4548		0.0772948
WW	79.8712	103.425	120.806	96.2177	117.702	87.835	90.04	98.7377	161.319	110.797	92.5415	91.0403	85.4895	78.6094	105.268	148.408	72.0694	88.2879	82.3358	93.4924	77.973	88.7373
